# Supplementary material for: Myoglobin-loaded gadolinium nanotexaphyrins for oxygen synergy and imaging-guided radiosensitization therapy
Source: Nat Commun. 2023 Oct 4;14:6187. doi: 10.1038/s41467-023-41782-w (PMC10550994; doi:10.1038/s41467-023-41782-w)
Supplement: Supplementary file 4 — Source data [file 41467_2023_41782_MOESM4_ESM.xlsx]

## Sheet: Figure 1c-d
Figure 1c
			I							II
Figure 1d
	Diameter (nm)	% Intensity
		I	II
	0.0360996	0	0
	0.0464729	0	0
	0.059827	0	0
	0.0770184	0	0
	0.0991498	0	0
	0.127641	0	0
	0.164319	0	0
	0.211536	0	0
	0.272321	0	0
	0.350573	0	0
	0.451311	0	0
	0.580996	0	0
	0.747947	0	0
	0.962871	0	0
	1.23955	0	0
	1.59574	0	0
	2.05428	0	0
	2.64459	0	0
	3.40452	0	0
	4.38281	0	0
	5.64222	0	0
	7.26352	0	0
	9.35072	0	0
	12.0377	0	0
	15.4967	0	0
	19.9497	0	0
	25.6823	0	0
	33.0622	0	0
	42.5627	0	0
	54.7932	0	0
	70.5381	8.06441	11.5565
	90.8074	25.1567	24.4952
	116.901	31.5206	29.4187
	150.493	24.179	23.493
	193.737	11.0794	11.0366
	249.408	0	0
	321.076	0	0

## Sheet: Figure 1e
Figure 1e		Absorbance
	Wavelength (nm)	Gd-NTs	Tex-Lipid	Gd-Tex-Lipid
	300	0.094	0.066	0.114
	301	0.095	0.066	0.115
	302	0.096	0.067	0.116
	303	0.099	0.068	0.118
	304	0.1	0.069	0.119
	305	0.102	0.069	0.121
	306	0.105	0.07	0.122
	307	0.106	0.071	0.123
	308	0.108	0.072	0.125
	309	0.11	0.073	0.126
	310	0.111	0.074	0.127
	311	0.113	0.075	0.129
	312	0.115	0.077	0.13
	313	0.116	0.078	0.131
	314	0.117	0.079	0.132
	315	0.118	0.08	0.133
	316	0.119	0.081	0.133
	317	0.12	0.082	0.134
	318	0.121	0.084	0.135
	319	0.122	0.085	0.135
	320	0.122	0.086	0.136
	321	0.122	0.087	0.136
	322	0.124	0.089	0.137
	323	0.124	0.09	0.138
	324	0.125	0.092	0.138
	325	0.126	0.093	0.139
	326	0.126	0.094	0.139
	327	0.126	0.096	0.139
	328	0.126	0.098	0.139
	329	0.127	0.1	0.139
	330	0.127	0.102	0.139
	331	0.127	0.104	0.139
	332	0.127	0.106	0.138
	333	0.126	0.109	0.138
	334	0.126	0.111	0.137
	335	0.126	0.113	0.137
	336	0.125	0.116	0.136
	337	0.124	0.119	0.135
	338	0.123	0.122	0.135
	339	0.123	0.125	0.134
	340	0.122	0.128	0.133
	341	0.121	0.132	0.132
	342	0.121	0.136	0.131
	343	0.12	0.139	0.13
	344	0.118	0.143	0.129
	345	0.117	0.147	0.128
	346	0.116	0.151	0.127
	347	0.116	0.155	0.126
	348	0.115	0.158	0.125
	349	0.114	0.163	0.124
	350	0.112	0.167	0.123
	351	0.112	0.172	0.122
	352	0.111	0.175	0.121
	353	0.11	0.179	0.119
	354	0.109	0.183	0.118
	355	0.108	0.187	0.118
	356	0.107	0.19	0.117
	357	0.107	0.195	0.115
	358	0.106	0.197	0.115
	359	0.105	0.201	0.114
	360	0.104	0.204	0.113
	361	0.103	0.207	0.112
	362	0.102	0.21	0.111
	363	0.102	0.211	0.11
	364	0.102	0.213	0.11
	365	0.101	0.214	0.109
	366	0.101	0.215	0.108
	367	0.1	0.215	0.108
	368	0.1	0.214	0.107
	369	0.1	0.213	0.106
	370	0.1	0.211	0.106
	371	0.1	0.208	0.105
	372	0.1	0.205	0.105
	373	0.099	0.201	0.105
	374	0.099	0.196	0.105
	375	0.099	0.192	0.104
	376	0.099	0.187	0.104
	377	0.099	0.182	0.104
	378	0.099	0.179	0.104
	379	0.099	0.174	0.104
	380	0.099	0.17	0.104
	381	0.101	0.165	0.105
	382	0.101	0.161	0.105
	383	0.102	0.157	0.106
	384	0.103	0.153	0.107
	385	0.103	0.15	0.107
	386	0.104	0.147	0.109
	387	0.105	0.144	0.11
	388	0.107	0.141	0.111
	389	0.108	0.139	0.113
	390	0.109	0.136	0.115
	391	0.111	0.134	0.116
	392	0.112	0.132	0.118
	393	0.114	0.131	0.12
	394	0.116	0.129	0.122
	395	0.117	0.127	0.124
	396	0.119	0.126	0.126
	397	0.121	0.124	0.129
	398	0.124	0.123	0.131
	399	0.125	0.122	0.134
	400	0.128	0.12	0.137
	401	0.13	0.119	0.139
	402	0.133	0.117	0.142
	403	0.135	0.116	0.146
	404	0.137	0.115	0.149
	405	0.141	0.114	0.152
	406	0.143	0.113	0.154
	407	0.146	0.112	0.158
	408	0.148	0.111	0.161
	409	0.151	0.11	0.163
	410	0.153	0.109	0.166
	411	0.156	0.108	0.169
	412	0.158	0.107	0.171
	413	0.16	0.107	0.174
	414	0.162	0.106	0.176
	415	0.164	0.105	0.178
	416	0.166	0.104	0.179
	417	0.167	0.104	0.18
	418	0.169	0.103	0.181
	419	0.17	0.102	0.182
	420	0.171	0.101	0.183
	421	0.172	0.1	0.183
	422	0.173	0.099	0.184
	423	0.173	0.098	0.184
	424	0.174	0.097	0.184
	425	0.175	0.095	0.185
	426	0.175	0.093	0.185
	427	0.176	0.092	0.185
	428	0.176	0.09	0.185
	429	0.176	0.089	0.185
	430	0.177	0.087	0.185
	431	0.177	0.085	0.185
	432	0.178	0.084	0.185
	433	0.178	0.083	0.185
	434	0.179	0.081	0.185
	435	0.179	0.08	0.185
	436	0.18	0.079	0.186
	437	0.181	0.078	0.186
	438	0.182	0.077	0.187
	439	0.183	0.077	0.188
	440	0.184	0.076	0.188
	441	0.185	0.075	0.189
	442	0.186	0.074	0.19
	443	0.187	0.074	0.191
	444	0.188	0.073	0.192
	445	0.191	0.073	0.193
	446	0.193	0.073	0.194
	447	0.194	0.072	0.195
	448	0.196	0.072	0.196
	449	0.198	0.072	0.197
	450	0.2	0.071	0.198
	451	0.202	0.071	0.199
	452	0.204	0.071	0.201
	453	0.205	0.07	0.202
	454	0.207	0.07	0.203
	455	0.209	0.07	0.205
	456	0.21	0.07	0.206
	457	0.212	0.069	0.207
	458	0.213	0.069	0.209
	459	0.214	0.068	0.21
	460	0.214	0.068	0.211
	461	0.214	0.068	0.212
	462	0.214	0.067	0.213
	463	0.212	0.067	0.213
	464	0.21	0.067	0.213
	465	0.208	0.066	0.213
	466	0.205	0.066	0.211
	467	0.201	0.065	0.21
	468	0.196	0.065	0.208
	469	0.191	0.064	0.206
	470	0.186	0.064	0.203
	471	0.178	0.063	0.199
	472	0.171	0.063	0.195
	473	0.163	0.062	0.19
	474	0.155	0.062	0.186
	475	0.146	0.061	0.179
	476	0.138	0.061	0.174
	477	0.129	0.06	0.167
	478	0.122	0.059	0.162
	479	0.114	0.059	0.155
	480	0.106	0.058	0.148
	481	0.098	0.057	0.14
	482	0.091	0.057	0.133
	483	0.085	0.056	0.127
	484	0.081	0.056	0.122
	485	0.077	0.055	0.117
	486	0.073	0.054	0.112
	487	0.068	0.054	0.106
	488	0.064	0.053	0.101
	489	0.061	0.053	0.097
	490	0.058	0.052	0.091
	491	0.055	0.051	0.087
	492	0.053	0.05	0.083
	493	0.051	0.05	0.08
	494	0.049	0.049	0.076
	495	0.048	0.048	0.072
	496	0.046	0.048	0.068
	497	0.044	0.047	0.066
	498	0.043	0.046	0.063
	499	0.042	0.046	0.06
	500	0.041	0.045	0.057
	501	0.04	0.044	0.055
	502	0.039	0.043	0.053
	503	0.038	0.043	0.05
	504	0.037	0.042	0.048
	505	0.036	0.041	0.046
	506	0.035	0.04	0.045
	507	0.035	0.04	0.043
	508	0.033	0.039	0.041
	509	0.033	0.038	0.039
	510	0.033	0.037	0.038
	511	0.032	0.036	0.037
	512	0.032	0.036	0.036
	513	0.032	0.035	0.035
	514	0.031	0.034	0.034
	515	0.031	0.033	0.033
	516	0.031	0.033	0.032
	517	0.03	0.032	0.031
	518	0.03	0.031	0.031
	519	0.03	0.03	0.03
	520	0.03	0.03	0.03
	521	0.03	0.029	0.029
	522	0.03	0.028	0.029
	523	0.029	0.028	0.028
	524	0.029	0.027	0.028
	525	0.029	0.026	0.027
	526	0.029	0.026	0.027
	527	0.029	0.025	0.027
	528	0.029	0.024	0.026
	529	0.029	0.024	0.026
	530	0.029	0.023	0.026
	531	0.028	0.023	0.026
	532	0.028	0.022	0.026
	533	0.028	0.022	0.025
	534	0.028	0.021	0.025
	535	0.028	0.021	0.025
	536	0.028	0.02	0.025
	537	0.028	0.02	0.025
	538	0.027	0.02	0.025
	539	0.027	0.019	0.024
	540	0.027	0.019	0.024
	541	0.027	0.018	0.024
	542	0.027	0.018	0.024
	543	0.027	0.017	0.024
	544	0.027	0.017	0.024
	545	0.026	0.017	0.023
	546	0.026	0.016	0.023
	547	0.026	0.016	0.023
	548	0.026	0.016	0.023
	549	0.026	0.015	0.023
	550	0.026	0.015	0.023
	551	0.026	0.015	0.023
	552	0.026	0.014	0.022
	553	0.026	0.014	0.022
	554	0.026	0.014	0.022
	555	0.026	0.013	0.022
	556	0.026	0.013	0.022
	557	0.026	0.013	0.022
	558	0.026	0.013	0.022
	559	0.026	0.012	0.022
	560	0.026	0.012	0.022
	561	0.026	0.012	0.022
	562	0.026	0.012	0.021
	563	0.026	0.011	0.021
	564	0.027	0.011	0.021
	565	0.027	0.011	0.021
	566	0.027	0.011	0.021
	567	0.027	0.011	0.021
	568	0.027	0.01	0.021
	569	0.026	0.01	0.021
	570	0.026	0.01	0.021
	571	0.026	0.01	0.021
	572	0.026	0.01	0.02
	573	0.025	0.01	0.02
	574	0.025	0.01	0.02
	575	0.025	0.01	0.02
	576	0.024	0.009	0.02
	577	0.024	0.009	0.02
	578	0.023	0.009	0.019
	579	0.023	0.009	0.02
	580	0.023	0.009	0.019
	581	0.022	0.009	0.019
	582	0.022	0.008	0.019
	583	0.021	0.008	0.019
	584	0.021	0.008	0.019
	585	0.021	0.008	0.019
	586	0.02	0.008	0.018
	587	0.02	0.008	0.018
	588	0.019	0.008	0.018
	589	0.019	0.008	0.018
	590	0.019	0.007	0.018
	591	0.019	0.007	0.018
	592	0.019	0.007	0.018
	593	0.018	0.007	0.018
	594	0.018	0.007	0.017
	595	0.018	0.007	0.017
	596	0.018	0.007	0.017
	597	0.018	0.007	0.017
	598	0.018	0.007	0.017
	599	0.017	0.007	0.017
	600	0.017	0.007	0.017
	601	0.017	0.007	0.017
	602	0.017	0.006	0.017
	603	0.017	0.006	0.017
	604	0.017	0.006	0.017
	605	0.017	0.006	0.017
	606	0.017	0.006	0.017
	607	0.017	0.006	0.017
	608	0.017	0.006	0.017
	609	0.017	0.006	0.017
	610	0.017	0.006	0.017
	611	0.017	0.006	0.017
	612	0.017	0.006	0.017
	613	0.017	0.006	0.017
	614	0.016	0.006	0.017
	615	0.017	0.006	0.017
	616	0.017	0.005	0.017
	617	0.017	0.005	0.017
	618	0.017	0.005	0.017
	619	0.016	0.005	0.017
	620	0.017	0.005	0.017
	621	0.017	0.005	0.017
	622	0.017	0.005	0.017
	623	0.017	0.005	0.017
	624	0.017	0.005	0.017
	625	0.017	0.005	0.017
	626	0.017	0.005	0.017
	627	0.017	0.005	0.017
	628	0.017	0.005	0.017
	629	0.017	0.005	0.017
	630	0.017	0.005	0.017
	631	0.017	0.005	0.017
	632	0.017	0.005	0.017
	633	0.017	0.005	0.018
	634	0.017	0.004	0.018
	635	0.017	0.004	0.018
	636	0.017	0.004	0.018
	637	0.017	0.004	0.018
	638	0.017	0.004	0.018
	639	0.017	0.004	0.018
	640	0.017	0.004	0.018
	641	0.017	0.004	0.018
	642	0.017	0.004	0.018
	643	0.017	0.004	0.018
	644	0.017	0.004	0.018
	645	0.017	0.004	0.019
	646	0.017	0.004	0.019
	647	0.017	0.004	0.019
	648	0.017	0.004	0.019
	649	0.017	0.004	0.019
	650	0.017	0.004	0.019
	651	0.017	0.004	0.019
	652	0.018	0.004	0.019
	653	0.018	0.004	0.02
	654	0.018	0.004	0.02
	655	0.018	0.004	0.02
	656	0.018	0.004	0.02
	657	0.018	0.004	0.021
	658	0.019	0.004	0.021
	659	0.019	0.004	0.021
	660	0.019	0.004	0.021
	661	0.019	0.004	0.022
	662	0.02	0.004	0.022
	663	0.02	0.004	0.022
	664	0.021	0.004	0.023
	665	0.021	0.004	0.023
	666	0.021	0.004	0.023
	667	0.022	0.003	0.024
	668	0.022	0.003	0.025
	669	0.022	0.003	0.025
	670	0.023	0.003	0.025
	671	0.023	0.003	0.026
	672	0.024	0.003	0.026
	673	0.024	0.003	0.027
	674	0.024	0.003	0.027
	675	0.026	0.004	0.028
	676	0.025	0.003	0.029
	677	0.026	0.003	0.029
	678	0.026	0.003	0.03
	679	0.027	0.003	0.03
	680	0.027	0.003	0.031
	681	0.027	0.003	0.031
	682	0.028	0.003	0.032
	683	0.028	0.003	0.033
	684	0.029	0.003	0.033
	685	0.029	0.003	0.034
	686	0.029	0.003	0.034
	687	0.03	0.003	0.035
	688	0.03	0.003	0.035
	689	0.031	0.003	0.036
	690	0.031	0.003	0.036
	691	0.031	0.003	0.037
	692	0.031	0.003	0.037
	693	0.031	0.003	0.037
	694	0.031	0.003	0.038
	695	0.031	0.003	0.038
	696	0.031	0.003	0.038
	697	0.031	0.003	0.039
	698	0.032	0.003	0.039
	699	0.032	0.003	0.039
	700	0.032	0.003	0.039
	701	0.031	0.003	0.04
	702	0.032	0.003	0.04
	703	0.031	0.003	0.04
	704	0.032	0.003	0.04
	705	0.033	0.003	0.04
	706	0.032	0.003	0.04
	707	0.032	0.003	0.04
	708	0.032	0.003	0.04
	709	0.032	0.003	0.04
	710	0.032	0.003	0.04
	711	0.032	0.003	0.041
	712	0.032	0.003	0.041
	713	0.033	0.003	0.041
	714	0.033	0.003	0.041
	715	0.033	0.003	0.041
	716	0.034	0.003	0.041
	717	0.034	0.003	0.041
	718	0.035	0.003	0.042
	719	0.036	0.003	0.042
	720	0.036	0.003	0.042
	721	0.037	0.003	0.043
	722	0.038	0.003	0.043
	723	0.039	0.003	0.044
	724	0.04	0.003	0.045
	725	0.041	0.003	0.046
	726	0.042	0.003	0.046
	727	0.044	0.003	0.047
	728	0.045	0.003	0.049
	729	0.047	0.003	0.05
	730	0.048	0.003	0.051
	731	0.05	0.003	0.053
	732	0.051	0.003	0.054
	733	0.053	0.003	0.056
	734	0.055	0.003	0.057
	735	0.057	0.003	0.059
	736	0.059	0.003	0.061
	737	0.061	0.003	0.063
	738	0.063	0.003	0.065
	739	0.064	0.003	0.066
	740	0.065	0.003	0.068
	741	0.067	0.003	0.07
	742	0.069	0.003	0.071
	743	0.071	0.003	0.073
	744	0.073	0.003	0.075
	745	0.075	0.002	0.077
	746	0.077	0.003	0.078
	747	0.079	0.003	0.079
	748	0.08	0.003	0.08
	749	0.081	0.003	0.082
	750	0.082	0.003	0.082
	751	0.083	0.003	0.083
	752	0.084	0.003	0.084
	753	0.084	0.003	0.084
	754	0.085	0.003	0.085
	755	0.085	0.003	0.085
	756	0.085	0.003	0.085
	757	0.085	0.003	0.085
	758	0.084	0.003	0.085
	759	0.083	0.002	0.085
	760	0.082	0.002	0.084
	761	0.081	0.003	0.084
	762	0.079	0.003	0.083
	763	0.078	0.002	0.082
	764	0.076	0.002	0.082
	765	0.074	0.003	0.081
	766	0.072	0.002	0.08
	767	0.07	0.002	0.079
	768	0.068	0.002	0.078
	769	0.065	0.002	0.077
	770	0.063	0.002	0.075
	771	0.061	0.002	0.074
	772	0.058	0.002	0.072
	773	0.056	0.002	0.07
	774	0.054	0.002	0.069
	775	0.051	0.002	0.067
	776	0.049	0.002	0.065
	777	0.047	0.002	0.063
	778	0.044	0.002	0.061
	779	0.042	0.002	0.059
	780	0.04	0.002	0.057
	781	0.038	0.002	0.055
	782	0.036	0.002	0.053
	783	0.034	0.002	0.052
	784	0.032	0.002	0.05
	785	0.03	0.002	0.048
	786	0.028	0.002	0.046
	787	0.027	0.002	0.044
	788	0.025	0.002	0.042
	789	0.024	0.002	0.041
	790	0.022	0.002	0.039
	791	0.021	0.002	0.037
	792	0.019	0.002	0.035
	793	0.018	0.002	0.034
	794	0.017	0.002	0.032
	795	0.016	0.002	0.03
	796	0.015	0.002	0.029
	797	0.014	0.002	0.028
	798	0.013	0.002	0.026
	799	0.012	0.002	0.025
	800	0.011	0.002	0.024
	801	0.01	0.002	0.023
	802	0.01	0.002	0.021
	803	0.009	0.002	0.02
	804	0.008	0.002	0.019
	805	0.008	0.002	0.018
	806	0.007	0.002	0.017
	807	0.007	0.002	0.017
	808	0.006	0.002	0.016
	809	0.006	0.002	0.015
	810	0.005	0.002	0.014
	811	0.005	0.002	0.014
	812	0.005	0.002	0.013
	813	0.004	0.002	0.012
	814	0.003	0.002	0.012
	815	0.004	0.002	0.011
	816	0.003	0.002	0.011
	817	0.003	0.002	0.01
	818	0.003	0.002	0.01
	819	0.003	0.002	0.009
	820	0.003	0.002	0.009
	821	0.003	0.002	0.008
	822	0.003	0.002	0.008
	823	0.002	0.002	0.008
	824	0.002	0.002	0.007
	825	0.002	0.002	0.007
	826	0.002	0.002	0.007
	827	0.002	0.002	0.007
	828	0.002	0.002	0.006
	829	0.002	0.002	0.006
	830	0.002	0.002	0.006
	831	0.002	0.002	0.006
	832	0.002	0.002	0.005
	833	0.002	0.002	0.005
	834	0.002	0.002	0.005
	835	0.001	0.002	0.005
	836	0.001	0.002	0.005
	837	0.001	0.002	0.005
	838	0.001	0.002	0.005
	839	0.001	0.002	0.004
	840	0.001	0.002	0.004
	841	0.001	0.002	0.004
	842	0.001	0.002	0.004
	843	0.001	0.002	0.004
	844	0	0.002	0.003
	845	0.001	0.002	0.003
	846	0	0.002	0.003
	847	0.001	0.002	0.003
	848	0.001	0.002	0.003
	849	0.001	0.002	0.003
	850	0.001	0.002	0.003
	851	0.001	0.002	0.003
	852	0	0.002	0.003
	853	0.001	0.002	0.003
	854	0.001	0.002	0.003
	855	0.001	0.002	0.003
	856	0.001	0.002	0.003
	857	0	0.002	0.003
	858	0.001	0.002	0.003
	859	0.001	0.002	0.002
	860	0	0.002	0.002
	861	0	0.002	0.002
	862	0	0.002	0.002
	863	0	0.002	0.002
	864	0	0.002	0.002
	865	0	0.002	0.002
	866	0.001	0.002	0.002
	867	0	0.002	0.002
	868	0	0.002	0.002
	869	0	0.002	0.002
	870	0	0.002	0.002
	871	0	0.002	0.002
	872	0	0.002	0.002
	873	0	0.002	0.002
	874	0.001	0.002	0.002
	875	0	0.002	0.002
	876	0.001	0.002	0.002
	877	0	0.002	0.002
	878	0	0.002	0.002
	879	0	0.002	0.002
	880	0	0.002	0.001
	881	0	0.002	0.002
	882	0	0.002	0.002
	883	0	0.002	0.002
	884	0	0.002	0.002
	885	0	0.002	0.002
	886	0	0.002	0.002
	887	0	0.002	0.001
	888	0	0.002	0.001
	889	0	0.002	0.001
	890	0	0.002	0.001
	891	0	0.002	0.001
	892	0	0.002	0.001
	893	0	0.002	0.001
	894	0	0.002	0.001
	895	0	0.002	0.001
	896	0.001	0.002	0.001
	897	0	0.002	0.001
	898	0	0.002	0.001
	899	0	0.002	0.001
	900	0	0.002	0.001

## Sheet: Figure 1f
Figure 1f
		Concentration (μg/mL)
	Time (min)	0	10	20	40	80
	-0.41667	3.68	3.67	3.33	3.72	3.39
	-0.33333	3.7	3.67	3.34	3.72	3.37
	-0.25	3.7	3.68	3.33	3.74	3.35
	-0.16667	3.7	3.68	3.3	3.74	3.34
	-0.08333	3.69	3.69	3.3	3.73	3.34
	0	3.68	3.7	3.31	3.74	3.32
	0.083333	6.66	6.95	7.31	7.15	7.48
	0.166667	6.01	6.52	7.39	7.39	8.72
	0.25	5.45	6.28	7.6	8.06	9.94
	0.333333	5.11	6.13	7.84	8.83	11.13
	0.416667	4.82	6.1	8.06	9.46	12.16
	0.5	4.65	6.02	8.2	10.06	13.02
	0.583333	4.5	5.95	8.34	10.6	13.68
	0.666667	4.41	5.94	8.41	10.94	14.16
	0.75	4.33	5.92	8.44	11.21	14.51
	0.833333	4.25	5.89	8.45	11.48	14.71
	0.916667	4.17	5.89	8.45	11.5	14.86
	1	4.12	5.83	8.42	11.57	15.01
	1.08333	4.08	5.81	8.28	11.57	15.08
	1.16667	4.06	5.78	8.22	11.56	15.12
	1.25	4.03	5.77	8.15	11.53	15.15
	1.33333	4	5.75	8.03	11.48	15.17
	1.41667	3.98	5.69	7.94	11.44	15.17
	1.5	3.94	5.68	7.88	11.3	15.17
	1.58333	3.91	5.67	7.85	11.26	15.15
	1.66667	3.9	5.64	7.79	11.11	15.09
	1.75	3.9	5.61	7.63	11.06	15.04
	1.83333	3.89	5.59	7.56	10.88	14.98
	1.91667	3.87	5.57	7.52	10.85	14.94
	2	3.86	5.53	7.46	10.73	14.9
	2.08333	3.86	5.5	7.39	10.69	14.85
	2.16667	3.85	5.49	7.35	10.66	14.8
	2.25	3.85	5.47	7.32	10.58	14.66
	2.33333	3.84	5.47	7.27	10.52	14.62
	2.41667	3.82	5.45	7.22	10.43	14.59
	2.5	3.83	5.42	7.2	10.26	14.54
	2.58333	3.82	5.4	7.16	10.1	14.45
	2.66667	3.81	5.37	7.12	10.01	14.42
	2.75	3.82	5.37	7.1	10.01	14.37
	2.83333	3.82	5.35	7.07	9.86	14.36
	2.91667	3.81	5.33	7.02	9.78	14.34
	3	3.8	5.32	7	9.71	14.3
	3.08333	3.82	5.32	6.97	9.71	14.27
	3.16667	3.8	5.29	6.92	9.71	14.23
	3.25	3.8	5.27	6.91	9.71	14.2
	3.33333	3.8	5.25	6.88	9.67	14.18
	3.41667	3.81	5.25	6.83	9.63	14.14
	3.5	3.81	5.24	6.8	9.56	14.12
	3.58333	3.79	5.24	6.77	9.56	14.11
	3.66667	3.78	5.22	6.74	9.53	14.06
	3.75	3.78	5.2	6.74	9.45	14.04
	3.83333	3.79	5.19	6.72	9.38	14.04
	3.91667	3.79	5.19	6.68	9.35	14.02
	4	3.78	5.17	6.66	9.28	13.97
	4.08333	3.76	5.15	6.63	9.28	13.92
	4.16667	3.76	5.14	6.59	9.28	13.9
	4.25	3.75	5.14	6.56	9.22	13.9
	4.33333	3.74	5.14	6.55	9.15	13.88
	4.41667	3.73	5.13	6.52	9.12	13.83
	4.5	3.74	5.13	6.48	9.08	13.79
	4.58333	3.73	5.12	6.47	9.08	13.74
	4.66667	3.73	5.1	6.46	9.05	13.67
	4.75	3.73	5.09	6.44	9.02	13.7
	4.83333	3.72	5.08	6.41	8.86	13.67
	4.91667	3.71	5.06	6.39	8.89	13.67
	5	3.71	5.06	6.38	8.89	13.64
	5.08333	3.7	5.05	6.36	8.86	13.59
	5.16667	3.7	5.03	6.35	8.74	13.55
	5.25	3.71	5.02	6.34	8.71	13.52
	5.33333	3.72	5.01	6.33	8.68	13.55
	5.41667	3.71	5.01	6.3	8.62	13.42
	5.5	3.71	5	6.29	8.6	13.38
	5.58333	3.72	5	6.27	8.62	13.35
	5.66667	3.71	4.99	6.25	8.62	13.29
	5.75	3.72	4.98	6.24	8.57	13.26
	5.83333	3.73	4.98	6.22	8.62	13.2
	5.91667	3.72	4.98	6.2	8.62	13.18
	6	3.72	4.98	6.18	8.6	13.17
	6.08333	3.73	4.97	6.16	8.58	13.15
	6.16667	3.73	4.97	6.15	8.57	13.14
	6.25	3.73	4.96	6.13	8.57	13.15
	6.33333	3.73	4.95	6.12	8.56	13.16
	6.41667	3.73	4.95	6.11	8.54	13.12
	6.5	3.73	4.94	6.09	8.53	13.08
	6.58333	3.73	4.93	6.07	8.5	13.05
	6.66667	3.73	4.93	6.06	8.49	13.03
	6.75	3.72	4.93	6.04	8.48	13.01
	6.83333	3.71	4.92	6.03	8.46	12.92
	6.91667	3.71	4.92	6.01	8.44	12.91
	7	3.72	4.91	6	8.42	12.88
	7.08333	3.72	4.91	5.98	8.41	12.83
	7.16667	3.73	4.91	5.97	8.4	12.8
	7.25	3.72	4.91	5.95	8.39	12.76
	7.33333	3.7	4.89	5.94	8.37	12.73
	7.41667	3.71	4.89	5.93	8.36	12.67
	7.5	3.71	4.89	5.92	8.35	12.64
	7.58333	3.7	4.88	5.91	8.35	12.61
	7.66667	3.71	4.88	5.9	8.35	12.58
	7.75	3.71	4.89	5.89	8.34	12.54
	7.83333	3.7	4.88	5.87	8.33	12.61
	7.91667	3.69	4.86	5.86	8.33	12.57
	8	3.7	4.85	5.85	8.33	12.55
	8.08333	3.7	4.87	5.84	8.31	12.52
	8.16667	3.69	4.86	5.83	8.31	12.49
	8.25	3.69	4.85	5.82	8.31	12.46
	8.33333	3.69	4.84	5.81	8.31	12.45
	8.41667	3.69	4.84	5.8	8.3	12.43
	8.5	3.69	4.84	5.8	8.3	12.41
	8.58333	3.69	4.85	5.79	8.29	12.38
	8.66667	3.68	4.85	5.78	8.28	12.34
	8.75	3.68	4.84	5.77	8.28	12.29
	8.83333	3.67	4.83	5.76	8.28	12.26
	8.91667	3.66	4.84	5.75	8.28	12.24
	9	3.65	4.84	5.75	8.27	12.21
	9.08333	3.65	4.83	5.74	8.26	12.18
	9.16667	3.64	4.84	5.73	8.25	12.16
	9.25	3.64	4.84	5.72	8.24	12.13
	9.33333	3.65	4.82	5.72	8.24	12.11
	9.41667	3.63	4.81	5.71	8.24	12.09
	9.5	3.62	4.82	5.7	8.23	12.07
	9.58333	3.62	4.81	5.69	8.23	12.06
	9.66667	3.62	4.81	5.69	8.23	12.02
	9.75	3.62	4.81	5.68	8.23	12.02
	9.83333	3.62	4.82	5.67	8.23	12
	9.91667	3.64	4.82	5.67	8.23	11.98
	10	3.63	4.81	5.66	8.22	11.96

## Sheet: Figure 1g
Figure 1g
		Concentration (μg/mL)
	Time (min)	Free Mb	MbO2@NTs	Free Hb	HbO2@NTs
	-0.41667	3.53	3.39	3.23	3.76
	-0.33333	3.53	3.39	3.25	3.76
	-0.25	3.53	3.38	3.25	3.77
	-0.16667	3.51	3.39	3.26	3.77
	-0.08333	3.5	3.39	3.26	3.75
	0	3.53	3.39	3.8	3.75
	0.083333	7.31	7.36	8	7.47
	0.166667	7.96	8.18	9.06	7.53
	0.25	8.79	9.04	10.23	8.4
	0.333333	9.63	9.94	11.59	9.91
	0.416667	10.39	10.64	12.85	10.83
	0.5	11.04	11.08	13.99	12.34
	0.583333	11.56	11.51	14.88	13.27
	0.666667	11.86	11.75	15.69	14.37
	0.75	12.13	11.87	16.29	15.53
	0.833333	12.24	11.89	16.62	16.11
	0.916667	12.27	11.89	16.93	16.63
	1	12.25	11.84	17.13	16.69
	1.08333	12.22	11.68	17.18	16.81
	1.16667	12.1	11.53	17.23	16.81
	1.25	12	11.39	17.13	16.78
	1.33333	11.89	11.18	17.13	16.69
	1.41667	11.8	11.03	16.96	16.46
	1.5	11.67	10.99	16.83	16.32
	1.58333	11.55	10.93	16.71	16.08
	1.66667	11.44	10.69	16.55	15.82
	1.75	11.29	10.64	16.38	15.71
	1.83333	11.19	10.58	16.04	15.62
	1.91667	11.08	10.43	15.9	15.33
	2	10.97	10.31	15.72	15.04
	2.08333	10.91	10.28	15.43	14.92
	2.16667	10.86	10.15	15.18	14.55
	2.25	10.74	10.12	14.88	14.29
	2.33333	10.66	10.09	14.62	14.2
	2.41667	10.62	9.97	14.35	13.94
	2.5	10.53	9.92	14.04	13.62
	2.58333	10.48	9.89	13.74	13.39
	2.66667	10.44	9.83	13.62	13.33
	2.75	10.33	9.8	13.32	12.84
	2.83333	10.35	9.79	13.06	12.78
	2.91667	10.25	9.73	12.78	12.66
	3	10.2	9.68	12.57	12.37
	3.08333	10.15	9.67	12.32	12.14
	3.16667	10.09	9.65	12.07	12.02
	3.25	10.05	9.62	11.93	11.79
	3.33333	10.01	9.58	11.68	11.47
	3.41667	9.98	9.51	11.56	11.39
	3.5	9.9	9.45	11.29	11.12
	3.58333	9.86	9.5	11.14	11.04
	3.66667	9.82	9.51	10.97	10.81
	3.75	9.76	9.49	10.8	10.72
	3.83333	9.73	9.43	10.53	10.43
	3.91667	9.68	9.34	10.34	10.2
	4	9.64	9.32	10.12	10.11
	4.08333	9.62	9.37	9.98	9.99
	4.16667	9.57	9.31	9.77	9.91
	4.25	9.5	9.26	9.72	9.76
	4.33333	9.47	9.24	9.48	9.47
	4.41667	9.47	9.28	9.27	9.38
	4.5	9.45	9.29	9.22	9.3
	4.58333	9.41	9.24	8.95	9.21
	4.66667	9.37	9.18	8.78	8.98
	4.75	9.33	9.23	8.74	8.92
	4.83333	9.32	9.21	8.55	8.69
	4.91667	9.32	9.22	8.41	8.6
	5	9.29	9.17	8.33	8.51
	5.08333	9.27	9.15	8.07	8.46
	5.16667	9.25	9.19	7.92	8.37
	5.25	9.23	9.17	7.89	8.25
	5.33333	9.22	9.09	7.72	8.17
	5.41667	9.21	9.06	7.69	8.05
	5.5	9.19	9.08	7.55	7.96
	5.58333	9.18	9.06	7.41	7.91
	5.66667	9.18	9	7.35	7.82
	5.75	9.16	8.95	7.21	7.73
	5.83333	9.13	9	7.16	7.64
	5.91667	9.12	9.01	7.04	7.56
	6	9.13	8.93	6.99	7.47
	6.08333	9.11	8.88	6.88	7.38
	6.16667	9.1	8.92	6.85	7.27
	6.25	9.11	8.9	6.79	7.18
	6.33333	9.09	8.88	6.74	7.06
	6.41667	9.09	8.8	6.68	7.01
	6.5	9.09	8.81	6.55	6.95
	6.58333	9.07	8.82	6.54	6.89
	6.66667	9.05	8.8	6.49	6.86
	6.75	9.07	8.79	6.43	6.8
	6.83333	9.06	8.77	6.3	6.75
	6.91667	9.03	8.75	6.26	6.66
	7	9.03	8.73	6.24	6.54
	7.08333	9.05	8.74	6.21	6.51
	7.16667	9.03	8.72	6.16	6.48
	7.25	9	8.67	6.07	6.4
	7.33333	8.99	8.69	6.07	6.34
	7.41667	8.98	8.67	6.01	6.28
	7.5	8.97	8.62	5.97	6.25
	7.58333	8.98	8.57	5.96	6.19
	7.66667	8.96	8.56	5.91	6.11
	7.75	8.98	8.54	5.85	6.05
	7.83333	8.97	8.58	5.82	5.99
	7.91667	8.95	8.56	5.8	5.96
	8	8.94	8.51	5.77	5.93
	8.08333	8.94	8.58	5.71	5.88
	8.16667	8.92	8.56	5.68	5.79
	8.25	8.9	8.55	5.65	5.73
	8.33333	8.87	8.58	5.63	5.67
	8.41667	8.85	8.57	5.62	5.64
	8.5	8.84	8.55	5.63	5.64
	8.58333	8.85	8.59	5.6	5.59
	8.66667	8.82	8.54	5.57	5.53
	8.75	8.81	8.52	5.57	5.44
	8.83333	8.79	8.53	5.52	5.41
	8.91667	8.74	8.49	5.54	5.35
	9	8.74	8.42	5.52	5.32
	9.08333	8.72	8.43	5.51	5.3
	9.16667	8.67	8.44	5.48	5.27
	9.25	8.65	8.39	5.51	5.18
	9.33333	8.62	8.3	5.48	5.18
	9.41667	8.58	8.28	5.45	5.15
	9.5	8.53	8.29	5.47	5.09
	9.58333	8.53	8.28	5.42	5.09
	9.66667	8.51	8.23	5.4	5.06
	9.75	8.46	8.14	5.4	4.98
	9.83333	8.42	8.1	5.42	4.95
	9.91667	8.37	8.06	5.4	4.95
	10	8.35	8.05	5.3	4.89

## Sheet: Figure 1h
Figure 1h
Time (min)	NTs			Gd-NTs			MbO2@Gd-NTs			MbO2@NTs
0	-2.064	2.1536	0.361	-1.7581	1.8578	0.0499	-2.4017	2.5494	0.0942	-2.3535	2.4821	0.2321
30	-0.3746	4.397	0.7988	5.9183	11.0655	8.9214	18.0234	22.102	20.7883	0.6211	3.5828	0.0286
60	-0.7017	1.6926	1.4216	15.2693	18.597	16.4446	25.3098	32.293	29.3911	5.9936	0.453	1.8968
90	0.7322	2.5937	-0.6203	21.1949	16.7018	14.0783	32.3425	37.6205	30.2014	3.854	0.9437	3.9384
120	3.3126	3.2194	-2.3077	25.5617	20.848	22.5333	44.4836	48.1717	38.5664	1.8589	6.3469	6.6257
150	0.4388	-3.2985	-1.0436	23.7258	27.8459	23.0621	39.834	49.5787	42.4122	3.2723	7.0581	6.7864
180	-0.2846	0.5539	1.5221	29.804	23.5244	23.2123	45.5691	53.7151	45.8733	6.4705	4.8395	3.2775
210	0.7792	2.8399	1.149	28.3708	24.4874	22.302	50.5973	55.3261	57.4398	8.8765	5.6527	3.9168
240	-0.0819	2.5409	-0.0489	28.6134	26.4183	33.4777	53.1106	48.3878	60.6603	5.0008	2.975	8.0891
	Mean	SD		Mean	SD		Mean	SD		Mean	SD
	0.1502	2.11669		0.0498667	1.80795		0.0806333	2.47558		0.120233	2.41974
	1.60707	2.48637		8.63507	2.58552		20.3046	2.08188		1.41083	1.90416
	0.804167	1.31114		16.7703	1.68759		28.998	3.50816		2.78113	2.87421
	0.901867	1.6137		17.325	3.599		33.3881	3.81848		2.91203	1.70515
	1.4081	3.21831		22.981	2.38853		43.7406	4.84557		4.94383	2.67526
	-1.3011	1.88191		24.8779	2.59167		43.9416	5.04918		5.7056	2.11167
	0.597133	0.904126		25.5136	3.7189		48.3858	4.61779		4.8625	1.59662
	1.58937	1.09866		25.0534	3.07374		54.4544	3.50355		6.14867	2.51677
	0.803367	1.50484		29.5031	3.61282		54.0529	6.19028		5.35497	2.57538

## Sheet: Figure 2
Figure 2c
- RT		G1	G2	G3	G4	G5
	Parallel 1	4.8119	3.7792	3.8786	7.3113	13.5095
	Parallel 2	4.682	5.0159	4.7083	7.6243	17.5387
	Parallel 3	4.0763	4.5665	2.1534	5.8924	13.6524
	Mean	4.5234	4.45387	3.5801	6.94267	14.9002
	SD	0.39261	0.625996	1.30334	0.922923	2.28612
+ RT		G1	G2	G3	G4	G5
	Parallel 1	43.2861	39.4679	98.1933	137.559	651.429
	Parallel 2	53.8021	60.9144	130.611	156.386	764.372
	Parallel 3	34.1046	35.894	67.8731	113.506	735.345
	Mean	43.7309	45.4254	98.8924	135.817	717.049
	SD	9.85628	13.5323	31.3746	21.4928	58.6521
Figure 2f
	Hypoxia						Normoxia
	PBS	NTs	MbO2@NTs	Gd-NTs	Mb(N2)@Gd-NTs	MbO2@Gd-NTs	PBS	Gd-NTs
Parallel 1	40.51	36.26	57.76	64.32	65.49	88.88	53.83	93.45
Parallel 2	41.97	43.53	49.12	62.33	67.65	84.13	62.28	76.54
Parallel 3	37.91	44.2	49.78	64.17	78.36	83.75	48.08	79.74
Parallel 4	39.15	37.2	46.13	79.39	70.14	94.8	52.76	88.13
Parallel 5	42.4	37.77	53.12	65.84	69.43	89.97	62.64	81.67
Mean	40.388	39.792	51.182	67.21	70.214	88.306	55.918	83.906
SD	1.88672	3.76447	4.43751	6.92166	4.8956	4.568	6.3527	6.81071
Figure 2h
Radiation (Gy)	Control					Gd-NTs					HbO2@NTs					MbO2@NTs					Mb(N2)@NTs					MbO2@Gd-NTs
	Parallel 1	Parallel 2	Parallel 3	Parallel 4		Parallel 1	Parallel 2	Parallel 3	Parallel 4		Parallel 1	Parallel 2	Parallel 3	Parallel 4		Parallel 1	Parallel 2	Parallel 3	Parallel 4		Parallel 1	Parallel 2	Parallel 3	Parallel 4		Parallel 1	Parallel 2	Parallel 3	Parallel 4
0	0.99133	1.22937	1.0544	0.7249		1.28976	0.53689	1.00372	1.16962		1.0652	1.20407	1.18678	0.54395		0.98114	1.31013	0.98233	0.7264		1.0194	0.94848	1.18294	0.84917		0.68585	1.03082	1.41667	0.86666
2	1.00118	0.97718	0.89286	0.69261		0.68553	0.61533	0.76673	0.23221		0.87231	0.98808	0.43114	0.76264		0.79236	0.78409	0.40081	0.55465		0.89897	0.60278	0.93252	1.01456		0.13515	0.36319	0.1947	0.35587
4	1.17698	0.46642	1.04254	0.60935		0.2418	0.47391	0.48037	0.33517		0.52174	0.68715	0.32229	0.54303		0.493	0.71279	0.34836	0.42231		0.67255	0.65724	1.037	0.52493		0.08827	0.12662	0.17875	0.06982
6	0.74012	0.55585	0.23488	0.54082		0.0806	0.15879	0.1748	0.21625		0.23989	0.45625	0.38222	0.34619		0.30413	0.25061	0.1246	0.23413		0.55877	0.6172	0.36095	0.41589		0.01983	0.02286	0.05047	0.02394
8	0.32512	0.33598	0.43262	0.16773		0.02366	0.03813	0.01512	0.03062		0.12809	0.09586	0.14794	0.08808		0.07337	0.02659	0.06228	0.04106		0.15651	0.37799	0.23264	0.29353		0.00181	0.00427	0.00182	0.00108
	Mean	SD				Mean	SD				Mean	SD				Mean	SD				Mean	SD				Mean	SD
	1	0.209225				0.999997	0.330261				1	0.310249				1	0.239239				0.999998	0.140532				1	0.311466
	0.890958	0.140153				0.57495	0.23672				0.763543	0.239958				0.632977	0.189978				0.862207	0.179638				0.262228	0.114994
	0.823823	0.339751				0.382812	0.115428				0.518552	0.150059				0.494115	0.15729				0.72293	0.219619				0.115865	0.0481381
	0.517918	0.209322				0.15761	0.0567629				0.356137	0.0900282				0.228368	0.075356				0.488202	0.119781				0.029275	0.0142367
	0.315362	0.109643				0.0268825	0.00981862				0.114992	0.0279727				0.050825	0.0209935				0.265168	0.0938045				0.002245	0.00139376
Figure 2g
Figure 2i
			Parallel 1	Parallel 2	Parallel 3	Parallel 4	Parallel 5	Mean	SD
	-RT	PBS	95.2	95.5	106.5	104.8	98.1	100.02	5.29594
		MbO2@Gd-NTs	103.1	107.6	98.4	104.6	100.4	102.82	3.58776
	+RT	PBS	85.4	76.1	90.5	89.9	76.1	83.6	7.12461
		Mb(N2)@NTs	82.6	84.5	77	96.7	64.8	81.12	11.6154
		MbO2@NTs	55.3	56.1	57.9	69.7	49.1	57.62	7.52144
		HbO2@NTs	57.2	58	76.5	77.6	66.7	67.2	9.74089
		Gd-NTs	48.1	51.2	54.5	53.7	49	51.3	2.80802
		MbO2@Gd-NTs	17.6	18.2	16.3	24.7	12.6	17.88	4.38942
		HbO2@Gd-NTs	28.3	33.1	31.2	36.2	20.2	29.8	6.08728
		Predicted	31.8	34.4	37.7	44.8	28.8	35.5	6.14654

## Sheet: Figure 3
Figure 3a
Figure 3b
		R1 (s-1)
	Gd-Tex-Lipid (mM)	Intact	Dissociate
	1	0.963391	1.11123
	0.5	0.682594	0.770416
	0.25	0.521648	0.574053
	0.125	0.443459	0.459559
	0.0625	0.376932	0.394166
	0.03125	0.37037	0.37037
Figure 3c
Figure 3d
Figure 3e		6 h				24 h				48 h				72 h					6 h				24 h				48 h				72 h
		Parallel 1	Parallel 2	Parallel 3	Parallel 4	Parallel 1	Parallel 2	Parallel 3	Parallel 4	Parallel 1	Parallel 2	Parallel 3	Parallel 4	Parallel 1	Parallel 2	Parallel 3	Parallel 4		Mean	SD			Mean	SD			Mean	SD			Mean	SD
	Blood	10.9173	11.1853	13.6342	11.1577	1.7888	1.2941	0.2832	1.1187	0.4879	0.0046	0.3418	0.2585	0.1788	0.0699	0.1423	0.4873		11.7236	1.27939			1.1212	0.626587			0.2732	0.20262			0.219575	0.184132
	Heart	1.7979	1.6792	3.5626	1.7851	0.5891	0.4944	0.3047	0.5086	0.3652	0.6064	0.8823	0.7046	0.2164	0.6828	0.7379	0.6598		2.2062	0.90583			0.4742	0.120449			0.639625	0.215659			0.574225	0.24079
	Liver	14.6979	14.6188	13.9993	15.8746	25.835	19.8215	14.5723	30.1917	14.9156	23.4877	21.0973	20.0747	15.5225	17.6762	8.9734	12.0592		14.7977	0.782969			22.6051	6.83772			19.8938	3.61385			13.5578	3.83335
	Spleen	10.3432	6.0674	5.1358	8.329	15.2239	9.4279	9.554	14.754	6.5404	7.2325	8.4182	6.0436	5.5956	8.6592	6.1953	9.2905		7.46885	2.33873			12.24	3.18048			7.05867	1.02916			7.43515	1.81308
	Lung	7.8141	6.2532	5.2209	8.0285	1.8799	1.7109	1.9108	1.5258	1.1505	1.1966	1.5499	0.9918	0.6423	1.0587	0.3244	0.8175		6.82917	1.33251			1.75685	0.17733			1.2222	0.23542			0.710725	0.308986
	Kidney	3.5989	2.8073	3.8818	3.9475	3.0743	2.0836	2.068	2.8237	1.4761	2.806	1.8217	1.7425	1.8837	2.7074	0.1357	1.8395		3.55888	0.523379			2.5124	0.514458			1.96157	0.582036			1.64158	1.08035
	Stomach	1.0221	0.8566	0.8307	1.3323	2.2746	1.3459	0.9686	1.974	0.9705	1.9593	1.8487	1.7064	1.281	1.9195	1.3064	1.8478		1.01043	0.230726			1.64078	0.592043			1.62122	0.445996			1.58868	0.34202
	Small intestine	3.2784	3.6459	1.1075	3.0776	2.5059	1.2659	0.7469	2.0592	1.1949	1.2804	1.3669	2.1336	1.936	0.9492	1.2082	1.5523		2.77735	1.13783			1.64447	0.788038			1.49395	0.432176			1.41142	0.428165
	Large intestine	2.6099	1.3397	0.5962	2.1539	1.2398	1.3792	1.0462	4.533	1.3643	0.861	1.6045	2.5492	1.632	3.4972	2.0317	2.0005		1.67492	0.890621			2.04955	1.66125			1.59475	0.707711			2.29035	0.824788
	Bone	1.5582	0.9876	1.0128	1.2376	2.0804	1.2456	0.8876	1.9205	0.9356	2.9766	1.4988	0.8126	2.2482	2.3847	2.136	1.5282		1.19905	0.264496			1.53353	0.562418			1.5559	0.993129			2.07428	0.377987
	knee joint	2.743	2.5641	3.2082	2.6591	6.1425	5.0306	4.7685	6.5504	3.1018	5.1585	3.373	2.8001	4.0853	1.8602	5.7588	5.5023		2.7936	0.285899			5.623	0.858498			3.60835	1.05959			4.30165	1.78627
	Muscle	0.0956	0.1844	0.4734	0.295	0.195	0.1395	0.0661	0.3662	0.0674	0.367	0.1055	0.2265	0.3718	0.4066	0.1907	0.3627		0.2621	0.162778			0.1917	0.127752			0.1916	0.135181			0.33295	0.0967019
	Tumor	4.2592	3.9313	3.9285	4.1431	8.4061	6.9801	6.0637	6.2425	4.7238	5.234	6.043	4.4451	2.8618	1.1722	4.3562	4.1128		4.06553	0.163626			6.9231	1.06526			5.11147	0.701688			3.12575	1.45766
Figure 3g
		Mb				Mb@NTs				Hb@NTs				Mb@Gd-NTs					Mb				Mb@NTs				Hb@NTs				Mb@Gd-NTs
		Parallel 1	Parallel 2	Parallel 3	Parallel 4	Parallel 1	Parallel 2	Parallel 3	Parallel 4	Parallel 1	Parallel 2	Parallel 3	Parallel 4	Parallel 1	Parallel 2	Parallel 3	Parallel 4		Mean	SD			Mean	SD			Mean	SD			Mean	SD
	Lung	5.7603	4.894	5.088	3.0965	2.0734	1.784	3.8553	2.2399	2.982	2.6465	3.2484	2.2062	2.3808	1.7503	2.531	0.5578		4.7097	1.13772			2.48815	0.930694			2.77078	0.449789			1.80498	0.897612
	Muscle	0.5376	0.5345	0.5144	0.2804	0.3544	0.2231	0.3067	0.1037	0.2722	0.3301	0.6224	0.3844	0.1981	0.2856	0.377	0.2086		0.466725	0.124642			0.246975	0.109856			0.402275	0.153735			0.267325	0.082872
	Tumor	0.5562	0.3372	0.8673	0.303	5.3589	3.3756	5.841	4.5526	4.4049	3.7997	5.4508	3.8834	4.6003	5.181	4.7204	3.9729		0.515925	0.259722			4.78203	1.07779			4.3847	0.759496			4.61865	0.497969
Figure 3h
	Mb					Hb					Mb@NTs					Mb@Gd-NTs					Hb@NTs					Hb@Gd-NTs
Time (h)	Parallel 1	Parallel 2	Parallel 3	Parallel 4		Parallel 1	Parallel 2	Parallel 3	Parallel 4		Parallel 1	Parallel 2	Parallel 3	Parallel 4		Parallel 1	Parallel 2	Parallel 3	Parallel 4		Parallel 1	Parallel 2	Parallel 3	Parallel 4		Parallel 1	Parallel 2	Parallel 3	Parallel 4
0.25	1.99905	0.75822	4.53662	2.02351		10.5454	13.613	5.93993	6.69207		99.9968	80.4149	136.902	124.832		112.595	126.951	84.8706	108.122		95.2304	83.3962	139.998	124.756		89.6579	125.777	131.173	125.555
0.5	2.14067	0.004379	1.44897	1.10976		6.51555	11.1178	4.36126	5.92214		97.394	94.5773	101.451	131.939		77.0167	119.992	132.819	90.5312		145.175	104.046	95.019	78.9644		108.319	75.785	114.108	126.144
1	0.201864	1.50334	1.15286	0.49285		4.47944	5.83275	1.96364	4.17858		106.681	77.4434	67.4662	112.65		54.3438	108.482	71.9588	113.425		121.205	93.8981	71.2106	109.673		91.6248	105.603	119.898	76.9085
2	0.730275	0.801696	0.31263	0.20326		0.91689	4.98896	3.7919	0.493505		85.2076	70.0207	101.545	58.8438		61.1214	73.4183	111.285	67.575		68.4435	78.0908	87.4287	109.563		94.7813	90.5308	68.6177	75.5706
4	0.550377	0.734381	0.246937	0.062983		-0.26029	1.74474	2.04074	1.96447		42.1436	87.5037	83.4234	82.2509		58.2323	53.5114	46.9469	73.6366		72.3704	79.4588	66.5627	97.1677		68.1278	61.7707	107.105	64.8692
8	0.028299	0.264404	0.194173	0.188157		0.255906	1.0735	0.129231	1.35451		80.6857	58.8204	66.3272	63.6987		59.2316	50.3826	83.7894	62.6576		85.0637	88.0368	84.6067	42.8084		80.5306	72.9501	55.4901	45.5136
18	0.003353	0.006766	0.015063	0.0071		0.216129	0.293513	0.880179	-0.079833		46.0134	46.2259	23.0771	55.1191		27.4941	60.2254	23.2436	31.8629		35.4819	58.1219	47.1383	71.6073		30.1877	57.4075	50.1332	68.7412
30	0.003405	0.007095	0.008019	0.00569		-0.09532	0.147808	0.021564	0.00671		31.7268	35.6671	44.5811	30.9956		42.7042	30.817	17.1767	39.3594		56.0213	27.786	47.9339	36.9376		27.799	29.6991	59.3893	32.8755
48	4.5e-05	8.5e-05	0.01619	-0.015918		-0.006125	0.006177	0.000558	0.000582		22.5391	26.7837	20.9932	28.5148		33.9689	11.905	14.7026	9.12468		28.5875	23.5874	27.0402	46.5091		19.5603	27.2775	19.3317	43.3227
	Mean	SD				Mean	SD				Mean	SD				Mean	SD				Mean	SD				Mean	SD
	2.32935	1.58568				9.1976	3.56848				110.537	25.2845				108.135	17.466				110.845	26.081				118.041	19.0993
	1.17594	0.891102				6.97918	2.90481				106.34	17.2973				105.09	25.7621				105.801	28.2242				106.089	21.5239
	0.83773	0.595992				4.1136	1.60373				91.0601	22.0017				87.0524	28.5915				98.9968	21.6431				98.5086	18.4554
	0.511965	0.298126				2.54781	2.18991				78.9043	18.5623				78.3498	22.5236				85.8816	17.588				82.3751	12.3288
	0.39867	0.300791				1.37241	1.09568				73.8304	21.2442				58.0818	11.3556				78.8899	13.2773				75.4681	21.2502
	0.168758	0.0998317				0.703287	0.603004				67.383	9.398				64.0153	14.1609				75.1289	21.6006				63.6211	15.9891
	0.0080705	0.00495962				0.327497	0.40205				42.6089	13.6951				35.7065	16.7204				53.0874	15.4238				51.6174	16.2089
	0.00605225	0.00200787				0.0201905	0.099687				35.7427	6.23923				32.5143	11.3844				42.1697	12.3741				37.4407	14.7815
	0.0001005	0.0131081				0.000298	0.00503209				24.7077	3.52627				17.4253	11.2617				31.431	10.267				27.373	11.2562
Figure 3i
Figure 3j
		G1	G2	G3	G4	G5	G6
	Parallel 1	1.0829	1.3647	1.5987	0.555	0.6824	0.9539
	Parallel 2	1.5209	0.9247	0.95	0.466	0.7279	0.7645
	Parallel 3	1.2625	0.9814	1.1948	0.5228	0.7553	0.9204
	Parallel 4	1.0904	1.2464	1.1105	0.7791	0.4426	0.9709
	Parallel 5	1.6503	0.9992	1.1346	0.5784	0.7369	1.0589
	Parallel 6	1.1841	1.6229	1.1371	0.6572	0.5728	1.1581
	Mean	1.29852	1.18988	1.18762	0.593083	0.652983	0.971117
	SD	0.235541	0.272546	0.217629	0.110877	0.122212	0.132837

## Sheet: Figure 4
Figure 4b
	G1 PBS					G2 PBS + RT					G3 Free Mb + RT					G4 Mb@NTs + RT					G5 Gd-NTs + RT					G6 Mb@Gd-NTs + RT
Time (d)	Parallel 1	Parallel 2	Parallel 3	Parallel 4	Parallel 5	Parallel 1	Parallel 2	Parallel 3	Parallel 4	Parallel 5	Parallel 1	Parallel 2	Parallel 3	Parallel 4	Parallel 5	Parallel 1	Parallel 2	Parallel 3	Parallel 4	Parallel 5	Parallel 1	Parallel 2	Parallel 3	Parallel 4	Parallel 5	Parallel 1	Parallel 2	Parallel 3	Parallel 4	Parallel 5
0	107.562	113.558	56.4826	77.3207	151.554	59.159	77.7565	125.403	99.7968	164.207	108.924	76.508	46.1197	114.598	180.299	99.7496	62.9619	66.8249	135.069	129.175	74.1936	75.2639	126.573	103.813	136.479	65.1029	68.5178	76.6302	99.7385	182.381
2	118.951	134.82	74.865	187.326	256.289	98.2298	103.265	105.064	119.48	206.698	38.5952	101.518	176.298	156.57	125.182	180.922	154.112	90.1164	59.3922	122.134	140.438	80.0199	129.844	104.352	160.152	84.6266	156.236	70.6801	59.5001	153.577
4	126.906	380.536	121.601	208.557	253.679	211.947	34.619	195.325	302.905	112.431	164.37	99.7316	210.784	91.9038	309.65	98.2538	115.852	242.91	201.446	105.956	149.829	144.145	190.4	110.368	101.484	156.334	101.992	66.4199	33.8321	139.576
6	407.61	126.175	482.197	497.154	505.156	359.272	136.535	216.124	185.985	380.437	266.584	293.959	28.0011	172.292	321.818	251.491	280.955	106.691	215.481	120.793	196.149	165.969	92.6022	159.147	192.447	65.4373	74.5585	89.0434	61.2463	138.119
8	438.869	520.885	889.823	612.071	384.595	313.633	347.087	410.644	462.546	92.188	438.636	255.681	495.211	331.559	67.0582	137.005	285.774	179.945	326.101	169.286	140.75	135.999	218.633	143.916	206.985	63.9331	118.132	77.7452	51.3321	98.0168
10	1008.54	393.931	826.582	1089.13	478.873	350.77	214.759	473.811	526.749	799.388	564.463	602.35	440.014	240.207	320.204	215.157	314.591	446.526	337.937	249.325	214.524	262.505	121.894	235.595	309.678	66.5905	78.0452	49.6227	128.781	203.613
12	808.578	1336.57	886.454	729.063	771.882	682.261	685.849	328.68	750.766	742.64	648.283	558.56	414.029	575.085	758.619	362.336	410.241	502.315	606.363	595.439	474.154	237.228	311.206	311.797	356.513	148.785	255.679	162.856	32.4132	181.244
14	847.438	1293.09	1275.52	1553.77	874.529	910.219	605.959	1005.81	604.577	995.747	1130.36	645.296	759.348	845.36	682.391	623.027	564.771	647.748	426.007	741.038	432.087	477.925	632.54	556.429	696.604	249.368	91.8078	171.355	261.306	315.545
16	1499.22	1549.55	1618.58	1235.73	2190.7	965.392	923.56	1400.19	1056.7	1391.9	807.718	890.041	1158.9	1194.14	1353.12	890.476	747.82	694.792	1001.3	977.75	722.955	720.308	690.657	595.683	923.595	421.006	190.443	317.947	412.885	380.658
	Mean	SD				Mean	SD				Mean	SD				Mean	SD				Mean	SD				Mean	SD
	101.295	36.3954				105.264	41.2071				105.29	50.1393				98.756	33.711				103.264	28.6178				98.4741	48.8113
	154.45	69.6982				126.547	45.496				119.632	53.622				121.335	48.5722				122.961	31.3296				104.924	46.4973
	218.256	106.502				171.445	102.098				175.288	89.5739				152.883	65.2322				139.245	35.4002				99.6307	50.6183
	403.658	159.863				255.671	108.297				216.531	119.464				195.082	77.9489				161.263	41.6245				85.6809	31.1913
	569.249	198.769				325.22	142.366				317.629	168.074				219.622	81.6201				169.257	40.0694				81.8319	26.6785
	759.41	311.274				473.095	218.545				433.447	154.84				312.707	89.5559				228.839	69.5634				105.33	62.3659
	906.509	247.262				638.039	175.779				590.915	126.493				495.339	108.774				338.18	87.2351				156.196	80.5384
	1168.87	302.04				824.463	203.516				812.551	193.536				600.518	116.421				559.117	108.432				217.876	87.2847
	1618.76	351.038				1147.55	231.918				1080.78	225.868				862.427	136.572				730.64	119.593				344.588	95.2308
Figure 4c
		G1	G2	G3	G4	G5	G6	Gp
	Parallel 1	1.4333	1.1177	1.0648	0.6205	0.507	0.1718	0.3313
	Parallel 2	1.0308	0.9272	0.9574	0.5654	0.5721	0.2132	0.3406
	Parallel 3	1.2226	1.1184	1.1001	0.7623	0.5051	0.3011	0.4054
	Parallel 4	1.2064	0.7718	1.0756	0.6821	0.4572	0.2037	0.3284
	Parallel 5	1.45	0.958	0.982	0.759	0.6389	0.1143	0.5106
	Parallel 6	1.4403	0.8052	0.8488	0.7302	0.6156	0.1585	0.4733
	Mean	1.29723	0.949717	1.00478	0.686583	0.549317	0.193767	0.398267
	SD	0.171539	0.148181	0.0946545	0.0799401	0.0709493	0.0633056	0.0787286
Figure 4d			"0", live; "1", dead
		Time (d)	G1	G2	G4	G5	G6
		15	1
		18	1
		20	1
		21	1
		23	1
		21		1
		21		1
		24		1
		26		1
		29		1
		26			1
		28			1
		33			1
		34			1
		38			1
		28				1
		31				1
		37				1
		37				1
		42				1
		41					1
		51					1
		55					1
		66					1
		74					1
Figure 4e
Figure 4f

## Sheet: Figure 5
Figure 5c
		G1 PBS					G2 PBS + RT					G3 125 mg/kg					G4 250 mg/kg					G5 500 mg/kg					G6 750 mg/kg
	Time (d)	Parallel 1	Parallel 2	Parallel 3	Parallel 4	Parallel 5	Parallel 1	Parallel 2	Parallel 3	Parallel 4	Parallel 5	Parallel 1	Parallel 2	Parallel 3	Parallel 4	Parallel 5	Parallel 1	Parallel 2	Parallel 3	Parallel 4	Parallel 5	Parallel 1	Parallel 2	Parallel 3	Parallel 4	Parallel 5	Parallel 1	Parallel 2	Parallel 3	Parallel 4	Parallel 5
	0	140.699	41.4931	148.287	109.325	116.009	106.444	185.5	89.0649	92.4827	46.785	53.6071	57.3604	95.0298	138.23	137.267	140.21	64.63	156.473	84.3843	104.768	127.964	53.7952	66.0803	74.4127	136.135	113.591	68.1244	80.242	44.947	179.566
	2	152.863	195.663	59.0079	140.49	162.603	195.526	30.1494	143.499	115.074	148.914	159.913	61.9401	158.76	109.571	183.965	68.6028	180.555	120.404	121.683	144.755	78.5062	61.4131	142.118	104.236	158.819	60.6777	138.633	65.394	109.609	141.628
	4	327.135	108.68	249.38	177.011	182.669	160.216	168.908	152.991	324.159	118.237	97.0205	201.781	126.077	162.108	242.222	166.102	95.1434	163.422	134.176	207.713	174.06	73.9038	135.708	111.647	170.991	155.826	194.437	85.0322	87.3744	221.171
	6	159.403	349.467	499.813	297.52	570.058	332.5	309.118	156.572	223.576	72.1485	220.109	74.2887	129.808	275.148	256.836	131.907	153.712	98.5675	70.229	160.336	114.532	176.799	195.168	126.554	194.229	72.9801	191.07	149.008	87.1426	240.764
	8	144.517	489.118	702.528	538.642	576.941	360.597	137.947	245.662	462.3	203.861	163.377	283.294	118.725	304.666	270.085	90.2745	138.806	99.8877	61.6543	222.505	118.912	73.6155	79.3987	108.356	225.584	67.6349	163.385	88.6532	47.0936	194.544
	10	644.343	1309.27	420.312	583.9	848.424	418.484	278.003	260.626	116.609	527.09	198.504	206.484	208.093	230.891	413.861	118.038	48.9424	59.058	51.7263	171.165	100.866	155.2	111.133	65.7812	206.989	141.833	63.9261	45.4138	104.123	232.889
	12	861.374	705.718	1168.91	637.402	1348.11	496.188	169.656	565.214	286.053	299.057	323.357	93.0108	237.334	211.467	382.178	153.495	63.04	70.3918	61.1943	284.253	67.9439	173.448	46.7327	50.7432	265.935	50.3125	63.9276	92.0097	55.0549	239.859
	14	866.607	1202.36	1275.37	1248.79	1984.46	619.388	442.492	738.132	404.648	284.319	304.837	280.977	104.627	314.133	474.078	115.624	80.3198	73.753	101.812	339.505	66.995	58.8715	49.9685	67.6015	310.038	54.9832	121.083	63.6863	44.5656	230.303
	16						843.868	625.413	969.205	453.789	925.024	291.682	409.275	292.452	368.388	662.434	95.8669	138.851	113.878	261.121	325.542	41.4667	264.891	66.7161	126.946	239.573	114.654	60.7429	112.459	112.814	262.634
	18						1238.2	961.638	990.608	599.397	892.331	574.798	213.89	365.798	471.163	676.93	378.349	140.549	90.8838	139.67	270.436	246.048	77.4264	130.219	101.482	357.79	67.695	133.817	143.686	80.6885	276.512
	20						1222.78	811.471	1449.84	1397.33	1558.63	741.536	657.29	250.451	471.976	776.475	146.098	217.738	245.245	249.862	430.91	120.368	285.797	98.3675	175.26	385.433	124.676	244.404	157.246	94.7204	289.262
	22						984.561	1654.15	1906.98	1282.19	1556.92	476.92	820.219	491.97	481.212	1001.17	409.385	303.361	271.669	273.952	531.404	76.8545	288.548	248.263	143.279	461.95	190.518	170.097	143.27	139.188	375.458
	24											754.594	789.344	653.277	1040.29	1104.91	542.906	263.575	562.202	376.793	491.812	312.886	375.556	249.089	192.358	599.765	158.483	196.444	297.268	274.201	464.671
		Mean	SD				Mean	SD				Mean	SD				Mean	SD				Mean	SD				Mean	SD
		111.163	42.2236				104.055	50.689				96.2988	41.1612				110.093	38.1257				91.6774	37.688				97.2943	52.2403
		142.125	50.7743				126.633	61.1756				134.83	48.9056				127.2	40.8203				109.019	41.2184				103.188	38.7643
		208.975	82.715				184.902	80.1877				165.842	58.0027				153.311	41.7584				133.262	42.0849				148.768	61.6626
		375.252	163.373				218.783	107.804				191.238	86.0644				122.95	38.0732				161.456	38.2948				148.193	70.3433
		490.349	208.837				282.073	129.289				228.03	81.8892				122.626	62.2873				121.173	61.3962				112.262	63.5998
		761.25	342.522				320.162	157.513				251.567	91.5216				89.786	53.5763				127.994	54.4773				117.637	74.4179
		944.302	304.752				363.233	162.804				249.469	110.84				126.475	96.2484				120.961	96.2077				100.233	79.7091
		1315.52	408.617				497.796	180.176				295.73	131.308				142.203	111.558				110.695	111.667				102.924	77.1342
							763.46	217.86				404.846	152.593				187.052	100.819				147.919	100.559				132.661	76.1437
							936.434	229.222				460.516	180.142				203.977	118.079				182.593	117.37				140.48	82.813
							1288.01	292.71				579.545	218.484				257.97	105.202				213.045	120.601				182.062	82.0304
							1476.96	354.648				654.298	242.705				357.954	112.04				243.779	147.976				203.706	98.2563
												868.483	194.27				447.457	125.549				345.931	157.611				278.214	118.498
		G7 6.79 mg/kg					G8 13.58 mg/kg					G9 27.15 mg/kg
	Time (d)	Parallel 1	Parallel 2	Parallel 3	Parallel 4	Parallel 5	Parallel 1	Parallel 2	Parallel 3	Parallel 4	Parallel 5	Parallel 1	Parallel 2	Parallel 3	Parallel 4	Parallel 5
	0	81.8138	147.174	101.587	110.913	201.355	74.0755	70.1022	81.8529	46.7776	186.219	77.8906	78.3136	67.319	126.234	217.275
	2	181.504	98.2787	115.53	193.447	155.262	136.946	92.2692	68.9337	72.8563	217.409	107.946	179.107	89.1226	94.0852	204.865
	4	251.059	179.713	113.64	181.368	244.723	84.0017	105.014	79.5298	58.0873	188.586	213.066	117.32	78.84	173.314	151.778
	6	107.719	110.066	133.184	217.604	235.189	74.7709	90.395	172.378	180.028	107.139	68.7496	52.3392	53.3382	71.9567	211.17
	8	208.6	147.824	216.443	179.865	318.888	109.737	59.1865	64.2682	51.9786	137.372	51.9271	83.037	46.9959	59.8768	146.84
	10	232.752	121.689	197.279	304.264	236.38	96.456	35.0245	60.3553	37.9239	130.088	14.3788	7.3182	12.2371	25.1542	59.8386
	12	235.16	95.6115	256.564	122.123	223.906	29.4338	32.2426	35.3063	22.1495	97.9889	0	0	0	0	0
	14	117.748	222.398	182.92	284.318	321.036	23.2552	25.7947	45.984	23.4444	87.8622	0	0	0	0	0
	16	170.811	172.963	114.738	185.771	340.386	28.3243	30.2166	31.1026	27.8321	116.537	0	0	0	0	0
	18	198.692	369.014	117.295	313.802	275.062	96.6683	38.6594	29.648	40.5992	140.837	0	0	0	0	0
	20	193.78	248.758	211.982	378.984	382.748	54.103	24.9928	51.0507	38.8554	135.489	0	0	0	0	0
	22	310.649	535.763	321.481	315.974	539.33	111.398	49.0478	77.6807	31.5724	119.528	0	0	0	0	0
	24	464.28	370.269	379.37	456.416	749.599	108.871	50.1108	60.6822	58.0837	170.217	0	0	0	0	0
		Mean	SD				Mean	SD				Mean	SD
		128.569	47.0897				91.8054	54.3732				113.406	62.3901
		148.805	41.1218				117.683	61.9438				135.025	53.2381
		194.1	56.2359				103.044	50.6408				146.864	51.4943
		160.752	61.0626				124.942	48.2499				91.5107	67.4727
		214.324	64.3829				84.5084	37.2159				77.7354	41.0289
		218.473	66.5228				71.9696	40.7318				23.7854	21.1821
		186.673	72.5965				43.4242	30.8892				0	0
		225.684	80.6532				41.2681	27.7256				0	0
		196.934	84.7297				46.8026	39.0059				0	0
		254.773	98.7324				69.2823	47.962				0	0
		283.25	91.2941				60.8982	43.2494				0	0
		404.639	121.394				77.8454	38.1894				0	0
		483.987	154.576				89.5928	50.6441				0	0
Figure 5d
			"0", live; "1", dead										"0", live; "1", dead
		Time (d)	G1	G2	G3	G4	G5	G6				Time (d)	G7	G8	G9
		18	1									54	1
		19	1									59	1
		21	1									63	1
		25	1									67	1
		26	1									71	1
		24		1								77		1
		26		1								87		1
		29		1								92		1
		30		1								120		0
		33		1								120		0
		32			1							120			0
		35			1							120			0
		39			1							120			0
		42			1							120			0
		46			1							120			0
		53				1
		59				1
		60				1
		64				1
		70				1
		59					1
		61					1
		65					1
		72					1
		82					1
		62						1
		65						1
		69						1
		74						1
		78						1
Figure 5e
			G2					G7					G8					G9
	RBC		Parallel 1	Parallel 2	Parallel 3	Parallel 4	Parallel 5	Parallel 1	Parallel 2	Parallel 3	Parallel 4	Parallel 5	Parallel 1	Parallel 2	Parallel 3	Parallel 4	Parallel 5	Parallel 1	Parallel 2	Parallel 3	Parallel 4	Parallel 5
		0 d	10.3	8.1	9.2	8	8.7	8.5	10.6	10.3	8.4	8.7	8.7	9.3	8	9.3	9.3	8.8	8.2	9.8	8	9.8
		5 d	9.1	8.2	9.6	9.9	9.9	9.3	9	8.6	8.7	9.3	8.4	9	9.6	9	8.6	10.9	8.6	9	9.2	9.2
		11 d	9.7	9.6	8.3	9.4	9	8.8	8.8	8.8	8.7	10.1	8.9	9.2	8.9	11	8.2	9.1	8.5	9.2	10.1	10
		18 d	9.2	10.5	9.1	9.1	10.1	9.2	8.1	8.5	9.4	9	9.6	10.6	9.6	9.5	8.6	8.1	9.5	9.8	8.9	8.4
																		T test
																		0.969011
			G2					G7					G8					G9
	WBC		Parallel 1	Parallel 2	Parallel 3	Parallel 4	Parallel 5	Parallel 1	Parallel 2	Parallel 3	Parallel 4	Parallel 5	Parallel 1	Parallel 2	Parallel 3	Parallel 4	Parallel 5	Parallel 1	Parallel 2	Parallel 3	Parallel 4	Parallel 5
		0 d	7.3	5.7	10.7	4.9	4.6	3.5	6.6	9.6	4.3	4.7	6	2.8	9.3	11.8	8.2	6	3.1	7.9	5.9	7.1
		5 d	9.1	6.5	6.6	8.1	6.5	8.9	6.6	5.6	4.2	7.3	4.4	12	6.2	3.7	6.2	6.3	3.8	14.1	11	3.6
		11 d	5.5	7.1	3.4	6.3	5.6	3.5	5.5	6.3	4.9	7.3	3.4	3.5	5.7	5	3.5	6	5.3	5.1	7	5.4
		18 d	7.5	4.8	6.5	6.2	5.2	5.7	6.3	6.3	12.2	6.4	6.8	3	7.9	8	3.9	3	6.6	9.6	5.5	3.7
																		T test
																		0.827899
			G2					G7					G8					G9
	PLT		Parallel 1	Parallel 2	Parallel 3	Parallel 4	Parallel 5	Parallel 1	Parallel 2	Parallel 3	Parallel 4	Parallel 5	Parallel 1	Parallel 2	Parallel 3	Parallel 4	Parallel 5	Parallel 1	Parallel 2	Parallel 3	Parallel 4	Parallel 5
		0 d	3.9	3.81	3.71	2.58	2.76	2.1	5.15	3.79	2.62	4.58	2.57	3.88	4.09	3.99	4.81	4.85	2.73	3.89	2.56	4.92
		5 d	4.04	4.88	3.32	3.59	3.21	3.78	5.71	3.06	2.27	4.93	5.29	2.18	4.04	2.34	1.89	4.83	2.17	4.34	3.73	2.44
		11 d	3.81	3.74	2.83	4.81	3.44	2.28	5.64	5.1	1.93	3.76	2.42	1.95	4.33	5.15	2.16	5.14	5.36	3.85	4.18	3.46
		18 d	4.59	4.72	4.53	2.91	3.5	3.47	2.66	5.42	3.97	5.2	4.9	3.88	3.93	4.07	1.63	1.69	3.57	4.35	4.55	2.85
																		T test
Figure 5f																		0.607334
		IL-1β (pg/mL)			MPO (U/g protein)			ROS (U/g protein)
		G1'	G2'	G3'	G1'	G2'	G3'	G1'	G2'	G3'
	Parallel 1	870.54	819.35	611	21.25	11.79	19.08	399.02	332.42	433.6
	Parallel 2	810.07	684.67	588.7	11.97	9.89	11.93	372.18	252.43	299.53
	Parallel 3	854.38	666.16	802.84	19.65	17.05	13.61	296.36	265.38	277.4
	Parallel 4	634.8	734.1	610.88	13.47	12.9	22.11	286.23	277.06	259.36
	Parallel 5	642.56	644.35	867.62	15.1	16.12	19.3	302.08	349.65	320.13
	Mean	762.47	709.726	696.208	16.288	13.55	17.206	331.174	295.388	318.004
	SD	115.185	69.6623	129.278	3.99756	2.99043	4.26361	50.8994	43.0044	68.5493
Figure 5g
		IL-1β (pg/mL)			MPO (U/g protein)			ROS (U/g protein)
		G1'	G2'	G3'	G1'	G2'	G3'	G1'	G2'	G3'
	Parallel 1	293.1	330.96	348.95	8.82	5.6	5	69.31	74.21	90.56
	Parallel 2	297.56	363.45	281.82	5.71	6.28	6.19	105.91	90.13	86.74
	Parallel 3	343.44	369.19	322.01	5.1	5.81	8.31	73.08	60.79	70.13
	Parallel 4	362.73	369.33	266.34	8.78	8.14	5.31	59.92	90.9	72.35
	Parallel 5	370.7	363.87	379.24	6.26	7.5	6.31	74.61	74.73	107.08
	Mean	333.506	359.36	319.672	6.934	6.666	6.224	76.566	78.152	85.372
	SD	36.266	16.1219	46.605	1.75219	1.10525	1.29359	17.3694	12.5964	15.016

## Sheet: Figure 6
Figure 6b
Figure 6c
		Relative bioluminescence indensity (fold)
		G1	G2	G3	G4	G5	G6	Predicted
	Parallel 1	10.0118	6.9371	3.9408	10.5404	0.5347	2.5676	3.4028
	Parallel 2	19.5976	15.1226	6.0497	5.2169	0.6598	4.1268	2.5855
	Parallel 3	16.2104	10.7591	7.2373	9.5183	0.3354	4.096	5.6432
	Parallel 4	17.8536	15.033	7.6876	5.7835	0.3806	3.5759	3.6423
	Parallel 5	13.3771	13.1838	3.8965	8.1338	0.3231	2.5065	2.5963
	Mean	15.4101	12.2071	5.76238	7.83858	0.44672	3.37456	3.57402
	SD	3.78883	3.43909	1.78634	2.30787	0.145936	0.795549	1.24986
Figure 6d
		Tumor weight (g)
		G1	G2	G3	G4	G5	G6	Predicted
	Parallel 1	1.05	0.75	0.43	0.67	0	0.18	0.3405
	Parallel 2	1.12	0.85	0.52	0.59	0	0.2	0.3626
	Parallel 3	1.07	0.8	0.45	0.6	0	0.26	0.3191
	Parallel 4	1.31	0.95	0.36	0.69	0	0.24	0.2936
	Parallel 5	1.2	0.88	0.42	0.52	0	0.22	0.2582
	Mean	1.15	0.846	0.436	0.614	0	0.22	0.3148
	SD	0.106536	0.0763544	0.0577062	0.0680441	0	0.0316228	0.0406719
Figure 6e
			"0", live; "1", dead
		Time (d)	G1	G2	G3	G4	G5	G6
		28	1
		31	1
		32	1
		34	1
		38	1
		35		1
		37		1
		41		1
		44		1
		50		1
		45			1
		49			1
		54			1
		58			1
		60			1
		51				1
		54				1
		60				1
		62				1
		69				1
		120					0
		120					0
		88					1
		120					0
		120					0
		75						1
		81						1
		86						1
		88						1
		95						1

[truncated: 16 more sheets: Figure 7, Supplementary Figure 2, Supplementary Figure 3, Supplementary Figure 4, Supplementary Figure 5, Supplementary Figure 6, Supplementary Figure 7, Supplementary Figure 9, Supplementary Figure 10, Supplementary Figure 11, Supplementary Figure 12, Supplementary Figure 13, Supplementary Figure 14, Supplementary Figure 16, Supplementary Figure 17, Supplementary Figure 18]
